# Supplementary material for: Clinical features of the first critical case of acute encephalitis caused by the avian influenza A (H5N6) virus
Source: Emerg Microbes Infect. 2022 Oct 26;11(1):2437–46. doi: 10.1080/22221751.2022.2122584 (PMC9621215; doi:10.1080/22221751.2022.2122584)
Supplement: Supplemental Material [file TEMI_A_2122584_SM6061.zip]

Archive with 2 entries (2 files):
- Supplementary figures.docx
- Supplementray Tables.docx
